# Supplementary material for: A Negative Relationship between Foliar Carbon Isotope Composition and Mass-Based Nitrogen Concentration on the Eastern Slope of Mount Gongga, China
Source: PLoS One. 2016 Nov 21;11(11):e0166958. doi: 10.1371/journal.pone.0166958 (PMC5117738; doi:10.1371/journal.pone.0166958)
Supplement: S1 Dataset — (XLSX) [file pone.0166958.s001.xlsx]

## Sheet: Sheet1
species	C isotope (MAT)	N content
Arteisia mooraroftiana Wall.ex Dc.	-27.99	0.71
Equisetum diffusum D. Don	-28.133	1.083
Conyza sumatrensis (Retz.) Walker	-30.953	1.691
Debregeasia longifolia (Burm. f.) Wedd.	-29.131	2.301
Bidens pilosa L.	-29.013	2.366
Desmodium sequax Wall.	-25.503	2.545
Achnatherum pappiforme (Keng) Keng	-27.46	2.714
Plantago asiatica L.	-29.363	2.886
Fagopyrum dibotrys (D. Don) Hara	-28.216	3.158
Artemisia argyi Levl.et Vant	-28.01	3.209
Anemone hupehensis Lemoine f. alba W. t. Wang	-28.582	3.433
	-28.163	1.437
Aleurites moluccana (L.) Willd.	-25.794	1.572
Polygonum nepalense Meisn.	-29.935	1.904
Ficus tikua Bur.	-27.354	1.938
Buddleja asiatica Lour.	-29.016	1.951
Pteris vittata L.	-28.213	2.035
Aster subulatus Michx>	-31.36	2.263
Smilax sp.	-26.693	2.294
Debregeasia longifolia (Burm. f. ) Wedd.	-28.216	2.558
Artemisia argyi Levl. et Vant.	-28.374	2.589
Polygonum multiforum Thunb.	-28.262	2.783
Bidens pilosa L.	-28.152	3.134
Sonnchus oleraceus L.	-28.718	3.269
Euptelea pleiospermum Hook. f. eet Thgoms.	-26.481	3.571
	-27.106	1.552
Aster albescens (DC.) Hand.-Mazz.	-29.074	1.799
Cyclobalanopsis gambleana (A. Camces ) Y. C. Hsu et H. W. Jen	-27.459	1.956
Rabdosia setschwanensis (Hand.-Mazz.)Hara	-30.954	2.019
Conyza sumatrensis (retz.) Walker	-31.219	2.043
Hamamelis molles Oliver	-26.932	2.406
Rhus chinensis Mill.	-27.732	2.526
Synotis nagesium (C. B. Clarke) C. Jeffrey et Y. L. Chen	-28.553	2.879
Debregeasia longifolia (Burm. f. 0 Wedd.	-28.731	3.269
Buddleja alternifolia Maxim.?	-27.063	3.349
Viburnum foetidum Wall. var. ceanothoides (C. H. Wringht ) Hand.-Mazz.	-27.879	3.43
Euptelea pleispermum Hook. f. et Thoms.	-27.613	3.881
Bidens pilosa L.	-30.878	4.551
Geranium nepalense Sweet	-27.729	1.333
Pyracantha crenulata (D. Don)Roem.	-29.031	1.488
Debregeasia longifolia (Burm. f.) Wedd.	-29.303	1.93
Sonchus arvensis L.	-28.06	2.007
Equisetum diffusum Don	-27.966	2.063
Ficus tikoua Bur	-28.259	2.434
Leptopus chinensis (Bunge) Poljark.	-26.878	2.521
Viburnum foetidum Wall. var. ceamothoides (C. M. Wright) Hand.-Hazz.Ö²ÖêÖ±Á¢»òÅÊÔ®×´	-27.854	2.537
Conyza sumatrensis (Retz.) Walker	-30.029	2.585
Anemone hupehensis Lemoine f. alba W. T. Wang	-27.501	2.686
Paederia scandens (Lour.) Merr.	-28.622	2.91
Buddleja nivea Duthie	-28.105	2.971
Pteris vittata L.	-28.207	3.068
	-29.64	3.092
Ixeridium gramineum (Fisch.) Tzvel.	-29.432	3.295
Smilax sp.	-25.885	3.299
Rabdosia setschwanensis (Hand.-Mazz.) Hara	-30.215	3.336
Rabdosia setschwanensis (Hand.-Mazz.) Hara	-30.845	3.428
Polygonum nepalense Meisn.	-30.498	3.492
Senecio scandensis Buch.-Ham. ex DC.	-29.266	3.496
Rubus macilentus Camb	-28.486	3.626
Euptelea plieospermum Hook. f. et Thoms.	-28.408	3.772
	-27.857	3.796
Senecio scandens Buch.-Ham. e DC.	-29.686	3.849
Siegesbeckia pubescens (Makino) Makino	-28.909	3.874
Senecio scandens Buch.-Ham. ex DC.	-29.372	4.071
Morus australis Poir.	-27.753	4.206
Apios delavayi Franch.	-28.276	4.374
Carpesium abrotanoides L.	-30.182	4.679
Polygala tatarinowii Regel	-29.913	4.735
Lespedeza floribunda Bunge	-28.688	5.474
Arabis pendula L.	-31.985	5.913
Kobresia fragilis C. B. Clarke	-27.147	0.945
Microstegium nudum (Trin.) A. Camus	-30.909	0.966
Pteris vittata L	-29.418	2.04
Aster ageratoides Turcz. var. micranthus Ling	-28.083	2.131
Patrinia monandra C. B. Clarke	-30.334	2.364
Pittosporum truncatum Pritz.	-28.487	1.357
Anaphalis margaritacea (L.) Benth. et Hook. f.	-29.032	1.573
Hydrangea aspera D. Don	-29.24	1.599
Hamamelis mollis Oliv.	-28.237	1.626
Paulownia fargesii Franch.	-27.182	1.721
Buddleja officinalis Maxim.	-29.515	1.78
Patrinia monandra C. B. Clarke	-29.248	1.802
Rubus subtibetanus Hand.-Mazz.	-29.574	1.804
Rhus potaninii Maxim.	-26.164	1.928
	-28.344	2
Pteridium revolutum (Bl.) Nakai	-28.077	2.028
Anaphalis aureo-punctata Lingelsh et Borza	-29.735	2.278
Artemisia argyi Levl. et Vant.	-27.696	2.37
Anemone hupehensis Lemooine f. alba W. T. Wwang	-24.948	2.408
Rubus setchuenensis Bur. et Franch.	-25.946	2.487
Parathelypteris nipponica (Frand. et Ssav.) Ching	-28.274	2.581
Picris japonica Thunb.	-28.744	2.602
Aster ageratoides Turcz. var. firmus (Diels) Hand.-Mazz.	-27.212	2.665
Salix wallichiana Anders.	-27.218	2.687
Lespedeza cuneata (Dum.-cours.) G. Don	-29.68	2.702
Lespedeza cuneata (Dum. -Cours.) G. Don	-27.708	3.291
Fagopyrum dibotrys (D. Don) Hara	-28.572	3.538
Impatiens vittata Franch.	-29.154	3.56
Euonymus chuii Hand.-Mazz.	-29.264	4.263
Siegesbeckia pubescens (Makino) Makino	-30.371	4.47
Fagopyrum dibotrys (D. Don) Hara	-30.108	4.525
Roegneria puberula Keng	-27.715	1.46
Euptelea pleiosperma Hook. f. et Thoms.	-26.947	1.55
	-30.733	1.7
Myriactis nepalensis Less.	-31.557	2.043
Pyracantha crenulata (D. Don) Roem.	-28.191	2.139
Buddleja officinalis Maxim.	-30.556	2.187
Salix hylonoma Schneid.	-29.846	2.301
Anemone hupehensis Lemoine f. alba W. T. Wwang	-27.116	2.456
Leptodermis schneideri H. Winkl.	-31.471	2.463
Rubus lambertianus Ser. var. glaber Hemsl.	-29.617	2.649
Patrinia monandra C. B. Clarke	-32.494	2.716
Aster ageratoides Turcz. var. firmus (Diels) Hand.-Mazzz.	-30.531	2.728
Rubus setchuenensis Bureau et Franch.	-26.787	2.754
Salix rehderiana Schneid.	-27.301	2.793
Youngia japonica (L.) DC.	-29.048	2.825
Rubus subtibetanus Hand.-Mazz.	-27.084	2.905
Salix sp.	-29.245	3.074
	-30.559	3.261
Artemisia argyi Levl. et Vant.	-26.404	3.291
Celastrus glaucophyllus Rehd. et Wils.	-28.055	3.449
	-28.089	3.543
Rubus niveus Thunb.	-27.945	3.56
Petasietes tricholobus Franch.	-27.771	3.572
Buddleja myriantha Diels	-27.758	3.572
	-31.071	3.632
Euptelea pleiospermum Hook. f. et Thoms.	-27.574	3.634
Buddleja officinalis Maxim.	-29.718	3.741
Senecio scandens Buch. -Ham. ex D. Don	-30.331	4.064
	-28.697	4.622
Stachyurus chinensis Franch.	-28.076	4.698
Hippophae rhamnoides L. subsp. sinense Rousi	-28.975	4.896
Artemisia tangutica Pamp.	-29.826	5.249
Artemisia tangutica Pamp.	-31.571	5.641
Thladiantha longifolia Cogn.	-27.619	6.411
Brachythecium cf. rutabulum (Hedw.) B. S. G.	-25.925	1.132
Epilobium tibetanum Hausskn.	-31.27	1.4795
Zelkova schneideeeriana Hand.-Mazz.	-30.245	1.705
Sinofranchhetia chinensis (Franch.) Hemsl.	-28.298	1.989
Urtica hyperborean Jacq. ex Wedd.	-31.298	2.0668
Tapiscia sinensis Oliv.	-28.363	2.0768
Epilobium tibetanum Hausskn	-31.257	2.229
Rubus niveus Thunb.	-30.051	2.577
Elsholtzia ciliata (Thunb.) Hyland	-30.757	2.579
Rubus biflorus Buch.-Ham.	-30.016	2.6343
Tapiscia sinensis Oliv.	-28.478	2.651
Ligularia sagitta (Maxim.) Mattf.	-29.154	2.697
	-26.563	3.145
Senecio scandens Buch.-Ham. ex DC.	-30.875	3.25
Dryopteris ?	-28.897	3.25
Artemisia argyi Levl. et Vant.	-30.987	3.2503
Clematoclethra scandens Maxim.	-29.259	3.3675
Artemisia argyi Levl. et Vant.	-29.839	3.4017
Buddleja asiatica Lour.	-29.233	3.4584
Dryopteris ?	-28.663	3.6163
Carpesium abrotanoides L.	-30.047	4.04
Rubus rosaefolius Smith	-29.017	4.17
Rubus sp.	-31.608	4.341
Senecio scandens Buch.-Ham. ex DC.	-30.93	4.3719
Senecio scandens Buch.-Ham. ex DC.	-29.288	4.4734
Senecio scandens Buch.-Ham. ex DC.	-27.459	4.7671
	-30.527	1.676
Carex sclerocarpa Franch.	-29.499	0.707
Machilus microcarpa Hems.	-25.968	1.1294
Bryhmia trichomitria Dix. et Ther.	-29.219	1.5187
Juncus effuses L.	-30.812	1.5391
Petasites tricholobus Franch.	-27.561	1.5798
Viburnum sp.	-27.973	1.6769
Buddleja officinalis Maxim.	-28.339	1.8754
Rosa helenae Rehd. et Wils.	-27.234	1.9402
Cornus hemsleyi Schneid. et Winger	-26.228	2.0872
Rubus setchuenensis Bur. et Franch.	-26.014	2.0874
	-27.691	2.1276
Salix rehderiana Schneid.	-28.51	2.1726
Buddleja nivea Duthie	-27.31	2.1913
Sinarundinaria ferax (Keng) Keng	-28.077	2.2583
? Pseudoocyclosorus sp.	-28.051	2.3661
Salix rehderiana Schneid.	-29.04	2.4212
Artemisia argyi Levl. et Vant.	-27.537	3.1953
Populus lasiocarpa Oliv.	-29.763	4.0238
Senecio scandens Buch.-Ham. e DC.	-28.495	4.8326
	-29.853	5.0357
Sambucus adnata Wall. ex DC.	-27.56	5.3029
Mahonia bealei (Fort.) Carr.	-29.347	1.571
	-29.386	1.937
	-27.267	2.134
Acer laxiflorum Pax	-27.38	2.393
Euptelea pleiospermum Hook. f. et Thoms.	-28.456	2.412
Pterocarya hupehensis Skan	-27.168	2.474
Hygrophila salicifolia (Vahl.) Nees	-29.39	2.528
Pterocarya hupenensis Skan	-27.711	2.71
Rubus setchuenensis Bur. et Franch.	-27.445	2.729
Thalictrum dellavayi Franch.	-30.701	2.779
Carpesium abrotanoides L.	-29.615	2.806
Euptelea pleiospermum Hook. f. et Thoms.	-29.026	2.941
Epilobium tibetanum Hausskn.	-30.475	3.114
Galium aparine L. var. tenerum (Gren. et Godr.) Rebb.	-31.454	3.119
? Pseudocyclosorus sp.	-27.927	3.445
Rubus biflorus Buch.-Ham. ex Smith	-27.639	3.461
Ligusbicum brachylobum Franch.	-28.592	3.486
Rhus junjabensis Stew. var. sinica (Diels) Rehd. et et Wils	-29.229	3.636
Buddleja nivea Duthie	-29.121	3.778
Plantago asiatica L.	-27.019	1.676
Aletris glabra Bur. et Franch.	-27.57	1.326
Ephedra equisetina Bunge	-28.201	0.7826
Epilobium tibetanum Hausskn.	-29.414	1.2044
Anaphalis aureopunctata Lingesh et Borza	-30.634	1.3861
	-29.329	1.726
Sinacalia davidii (Franch.) Koyama	-30.123	1.9703
Artemisia flaccida Hand.-Mazz.	-30.147	2.1611
Sinacalia davidii (Fdranch.) Koyama	-30.581	2.7885
Ligusticum brachylobum Franch.	-29.813	2.8284
Salvia cynica Dunn	-30.99	3.0318
Plantago asiatica L.	-28.709	1.948
Juncus ochraceus Buchen.	-26.138	0.696
Juncus himalensis Klotzsch	-26.75	0.814
Sambucus adnata Wall. ex DC.	-28.493	3.665
Rhododendron calophytum Fdranch.	-27.54	0.981
Ribes longiracemosum Franch.	-28.389	1.271
Nepeta cataria L.	-28.394	1.425
Epilobium tibetanum Hausskn.	-31.099	1.75
Sinarundinaria ferax (Keng) Keng	-28.349	1.981
Euptelea pleiospermum Hook. f. et Thoms.	-28.15	2.044
Maoutia puya (Hook.) Wedd.	-31.757	2.118
Viburnum betulifolium Batal.	-27.898	2.229
Sinacalia davidii (Franch.) Koyama	-30.039	2.283
Dryoathyrium edentulum (Kunze) Ching£¿	-29.143	2.449
Hypnum cupressiforme Hedw.	-27.695	1.285
Larix potanini Batal.	-28.666	1.485
Rhododendron rubiginosum Franch.	-29.076	1.68
	-28.076	1.696
Pogonatum fastigiatum Mitt.	-27.078	1.953
Acer caudatum Wall.	-27.275	1.966
Corylopsis willmottiiae Rehd. et Wils.	-28.57	2.089
Euptelea pleiospermum Hook.f. et Thomb.	-27.824	2.092
Dryopteris rosthovnsii (Diels) C. Chr.	-28.368	2.128
Leptodermis schneideeri H. Winkl.	-27.023	2.375
Duchesnea indica (Andrews) Focke	-29.401	2.396
Betula delavayi Franch.	-29.368	2.399
Sorbus multijuga Koehne	-30.955	2.502
Gamblea ciliata Clarke var. evodiaefolia (Franch.) Shang	-29.95	2.539
Hydrangea longipes Franch.	-28.061	2.612
Sinarundinaria ferax (Keng) Keng	-31.958	2.778
Carex nubigena D. Don	-29.306	1.1391
Epilobium tibetanum Hausskn.	-29.345	1.9626
Buddleja officinalis Maaxim.	-28.756	4.4528
Sambucus adnata Wall.	-28.699	6.5457
Calamagrostis emodensis Griseb.	-26.055	0.769
Hypnum cupressiforme Hedw.	-28.359	0.83
Larix potanini Batal.	-29.051	1.207
Aariaeama lobatum Engl.	-29.294	1.926
Impatiens tortisepala Hook. f.	-29.747	2.238
Pilea martinii (Levl.) Hand.-Mazz.	-30.304	2.397
Viburnum betulifolium Batal.	-29.858	2.505
Euptelea pleiospermum Hook. f. et Thoms.	-29.683	2.624
Cimicifuga foetida L. var. mairei (Levl.) W. T. Wang	-29.997	2.746
Rubus inopertus (Diels ) Focke	-28.556	2.809
Sorbus setschwanensis (Schneid.) Koehne	-28.864	3.028
Cornus schindleri Wanger	-27.978	3.164
Impatiens tortisepala Hook.f.	-31.002	3.806
Polygonum runcinatum Buch.-Ham. ex DC.	-28.614	4.17
Hylocomium splendens (Hedw.) B. S. G	-28.613	0.708
Rhododendron strigillosum Franch.	-28.573	1.064
Abies georgei Orr.	-29.213	1.254
Lycopodium annotianum L.	-29.298	1.378
Cerasis sp.	-28.695	1.578
Epilobium tibetanum Hausskn.	-29.436	1.692
Pyrola decorata H. Andres	-29.944	1.768
Dryopteris sp.	-29.512	1.836
Duchesnea indica (Andrews) Focke	-29.281	1.934
Sorbus setschwwanensis (Schneid.) Koehne	-30.814	2.151
Stachyurus himallaicus Hook. f. et Thoms.	-29.714	2.158
	-28.08	2.173
Viburnum betulifolium Batal.	-28.198	2.514
Plantago asiatica L.	-26.984	2.719
Gollania tereticaulis Broth.	-27.471	0.88
Usnea pectinata Jayl.	-24.022	1.098
Rhododendron strigillosum Franch.	-30.194	1.19
Ribes longiracemosum Franch.	-29.491	2.267
Sorbus setschwanensis (Schneid.) Koehne	-29.727	2.996
Arisaema lobatum Engl.	-29.585	3.013
Stachyurus himallaicus Hook. f. et Thoms.	-29.918	3.154
Ligularia sp.	-28.48	3.182
Rubus amabilis Focke	-31.554	3.185
Ribes moupinense Franch.	-29.816	3.222
Stachyurus himalaicus Hook. f. et Thoms.	-31.826	3.32
	-30.86	3.391
Lunathyrium shennongense Ching, Boufford et Shing	-31.266	3.882
Pseudocystopteris atkinsoni (Bedd.) Ching	-29.333	4.279
Cornus schindleri Wanger	-29.984	4.519
Usnea pectinata Jayl.		0.646
Eurhynchium arbuscula Broth.	-27.859	1.1804
Abies georgei Orr.	-27.521	1.258
Rhododendron strigillosum Franch.	-28.576	1.6168
Dryopteris sp.	-29.793	1.775
Discoleidion rufescens £¨Franch£© Pax et Hoffm£®	-29.943	2.349
Duchesnea indica (Andrews) Focks	-29.045	2.5682
	-27.674	2.966
Aigularia sp.	-30.443	3.419
Sinarundinaria ferax (Keng) Keng	-27.833	3.6129
	-30.259	3.6886
Rubus amabilis Focke	-29.723	5.5191
Sorbus prattii Koehne	-29.053	0
Acer caudatum Wall.	-28.278	0
Calamagrostis emodensis Griseb.	-27.416	0.95
Deyeuxia scabrescens (Griseb.) Mun.	-24.937	1.031
Deyeuxia grata Keng	-25.342	1.262
Anaphalis aureo-punctata Lingesh et Borza	-30.084	1.525
Spiraea longigemmis Maxim.	-29.066	1.872
Buddleja officinalis Maxim.	-27.765	2.096
Epilobium conspersum Hausskn.	-27.945	2.274
Anaphalis nepalensis (Spreng.) Hand.-Mazz.	-27.985	0.796
Anaphalis aureo-punctata Lingesh et Borza	-30.421	0.941
Deyeuxia grata Keng	-26.801	0.981
Epilobium sulcoriaceum Hausskn.	-28.082	1.711
Buddleja officinalis Maim.	-26.433	2.172
Heracleum candicans Wall. ex DC.	-27.552	2.337
Spiraea ovalis Rehd.	-25.859	2.537
Salix ernesti Schneid.	-25.61	2.555
Sambucus adnata Wall.	-27.126	2.618
Salix rehderiana Schneid.	-26.899	2.777
Astragalus polycladus var. nigrescens (Franch.) Pet.-Stib.	-26.298	3.004
Lonicera trichossantha Bur. et Franch.	-26.279	3.315
Rhodiola eurycarpa (Frod.) S. H. Fu	-27.798	0.63
Rhododendron vernicosum Franch.	-27.178	0.89
Rhododendron tatsienense Franch.	-28.127	1.551
Epilobium conswpesum Hausskn.	-26.416	1.776
Anaphalis aureo-punctata Lingeshh et Borza	-30.162	1.806
Rhododendron intricatum Franch.	-26.318	1.969
Spiraea longigemmis Maxim.	-28.152	2.325
Salix dissa Schneid.	-26.683	2.504
Epilobium conspersum hausskn.	-27.195	2.571
Salix rehderiana Schneid.	-26.161	2.738
Loniceera prostrata Rehd.	-26.071	2.829
Juncus himalensis Klotzsch	-27.965	0.8347
Entodon concinnus (De Not.) Par.	-26.931	0.945
Rhododendron concinnum Hemsl.	-28.072	0.984
Deyeuria scabrescens (Griseb.) Mun.	-26.786	1.0566
Juncus alloides Franch	-29.372	1.1367
Artemisia flaccida Hand.-Mazz.	-29.215	1.476
Rhododendron galactinum Balf. f. ex Tagg.	-26.147	1.53
Saussurea sp. ¿É ÄÜ Îª Saussurea souliei Franch.	-29.436	1.595
Rhodioa eurycarpa (Frod.) S. H. Fu	-27.3	1.918
Epilobium conspersum Hausskn.	-28.15	1.951
Cotoneaster divaricatus Rehd. et Wils.	-26.996	2.401
Epilobium conspersum Hausskn.	-28.58	2.623
Spiraea ovalis Rehd.	-26.558	2.6568
Rubus subtibetanus Hand.-Mazz.	-27.489	2.77
Vitis sp.	-27.488	2.8012
Acer himalense Royle ex Decne.£¿	-28.442	2.9026
Rhodioa quadrifida (Pall.) Fisch. et Mey	-30.746	2.9813
Ribes himalense Royle ex Decne.	-29.142	3.3321
Salix rehderiana Schneid.	-26.933	3.5892
Lonicera trichossantha Bur. et Franch.	-26.994	3.731
Polygonatum verticillatum (L.) All.	-32.338	4.0147
Leploctadiella delicatula (Broth.) Rohrer	-30.475	0.8857
Saussurea sp. ¿É ÄÜ Îª Saussurea soulliei Franch	-29.318	0.986
Carex finitima Boott	-29.919	1.0533
Abies georgei Orr.	-27.45	1.4967
Sorbus setschwanensis (Schneid.) Koehne	-29.569	2.0215
Sinarundinaria ferax (Keng) Keng	-27.551	2.3694
Euonymus szechuanensis C. H. Wang	-29.125	2.5659
Rhododendron calophytum Franch	-27.09	0.279
Rhododendron concinum Hemsl	-27.75	0.516
Deyeuxia scabrescens (Griseb.) Mun.	-25.049	0.7074
Deyeuxia scabrescens (Griseb.) Mun.	-24.748	0.9627
Juncus himalensis Klotzsch	-27.551	1.059
Carex finitima Boott	-26.699	1.0657
Heracleum apaense ( Shang et Yuan) Shan et T. S. Wang	-26.198	1.4063
	-28.214	1.418
Pseudocystopteris subtriangularis (Hook.) Ching	-26.966	1.6468
Sinarundinaria ferax(Keng) Keng	-27.27	1.8151
Cassione selginoides Hook.f.et Thoms	-27.98	0.358
Rhododendron galactinum Balf.f.ex Tagg	-28.96	0.361
Salix sp.	-28.49	0.367
Salix luctuosa Levl.	-26.36	0.521
	-28.835	0
Kobresia capillifolia (Decne.) C. B. Clarke	-27.937	0
Heracleum candicans Wall. ex DC.	-27.801	0
Polystichum friigidicola H. S. Kung et L. B. Zhang	-27.739	0
Artemisia tangutica Pamp.	-27.671	0
Kobresia setchwanensis Hand.-Mazz.	-26.929	0
Berberis dictyophylla Franch.	-26.916	0
Bromus sinensis Keng	-25.254	0
Deyeuxia scabrescens (Griseb.) Mun.	-24.368	0
Iris wilsonii C. H. Wright	-24.147	0
Paraleuco bryum enerve (Ther.) Loeeske.		0.689
Heracleum sp.	-24.083	1.022
Rhododendron vernicosum Franch.	-25.192	1.196
Sabina pingii var. wilsonii (Rehd.) Cheng et L. K. Fu	-25.505	1.391
Anaphalis aureo-punctata Lingesh et Borza	-28.292	1.472
Potentilla fruficosa L.	-27.191	1.633
Berberis diaphana Maxim.	-25.94	1.714
Deyeuxia scabrescens (Griseb.) Mun.	-25.048	1.718
Cotoneaster multiflorus Bunge var.atropurpureus Yu	-27.6	0.736
Sabina squamata(Buch.-Ham.)Antoine var.fargesii(Reha.rt wils.)Cheng f.et L.K.Fu	-24.86	0.894
Deyeuxia scabrescens(Grisel.)Munro	-25.48	1.241
Phyllanthus virgatus Forst.	-26.075	1.191
	-26.872	2.315
Kobresia capillifolia (Decne.) C. B. Clarke	-26.37	0.9943
Kobresia capillifolia (Decnne.) C. B. Clarke	-24.735	1.1192
Saxifraga densifoliata Engl. et Irm.	-25.637	1.1614
Rhododendron intricatum Franch.	-26.191	2.3318
	-26.08	2.018
Dicranum setifolium Card.	-24.402	0.527
Kobresia capillifolia (Dence.) C. B. Clarke	-25.872	0.642
Racomitrium microcarpum (Hedw.) Brid.	-24.264	0.664
Potentilla fruticosa L.	-26.871	1.227
Saussurea likiangensis Franch.	-26.122	1.446
Rhododendron intricatum Franch.	-26.192	1.773
Rhododendron aganniphum Balf f.et Ward	-26.64	0.493
Salix luctuosa Levl.	-25.8	0.969
Dasiphora fruticosa(L.) Rydb.(Y.L.Chen Det.)	-28.08	1.381
Achnatherum chingii(Hitchc.)Keng	-27.22	0.712
Dolomiaea edulis(Franch.)Shih	-25	0.783
Polygonum viviparum L.	-26.21	0.806
Athyrium wallichianum Ching	-27.91	1.254
Hackelia brachytuba(Biels)Jolnst	-26.41	2.215
a.Dicranum gymnostomum Mitt.?		0.283
Rhodiola quadrifida(pall.)Fisch.et Mey	-28.74	0.296
Saxifraga densifoliata Engl.et Irm	-28.17	0.476
Cremanthodium humile Maxim.	-27.26	0.54
Saussurea semilyrata Beauv.et Franch.	-27.77	0.728
Rhodiora fastigiata£¨Hook.f.et Thoms.)Fu	-26.91	0.844
Delphinium tyichophosum Fnanch.	-26.79	1.703
